# Supplementary material for: Exploring Larval Axolotl Brain Development: Insights Into Developmental and Functional Constraints
Source: Evol Dev. 2026 Mar 8;28(1):e70034. doi: 10.1111/ede.70034 (PMC12968592; doi:10.1111/ede.70034)
Supplement: Supplementary file 2 — Supplemental results 2. [file EDE-28-e70034-s002.xlsx]

## Sheet: All stages combined (no adult)
Hypothesis	CR	Z of CR	P-value of Z of CR	pls	P-value of Z of pls	Z of pls	K	AICc	delta_AICc	Post_probability	Model name EMMLi	Allometry
Hypothesis 1	0.977838	-8.01841	0.001	0.964455	0.001	4.75888	3	831045	181933	0	same.Mod + same.between	Included
Hypothesis 1							4	831047	181935	0	sep.Mod + same.between	Included
Hypothesis 1							3	831045	181933	0	same.Mod + same.between	Included
Hypothesis 1							4	831047	181935	0	sep.Mod + same.between	Included
Hypothesis 2	0.98678	-3.74942	0.002	0.972862	0.001	3.3847	4	772294	123182	0	sep.Mod + same.between	Included
Hypothesis 2							3	776865	127753	0	same.Mod + same.between	Included
Hypothesis 2							4	772294	123182	0	sep.Mod + same.between	Included
Hypothesis 2							3	776865	127753	0	same.Mod + same.between	Included
Hypothesis 3	0.985718	-5.59416	0.001	0.97194	0.001	5.00032	7	750742	101630	0	sep.Mod + sep.between	Included
Hypothesis 3							5	775564	126453	0	same.Mod + sep.between	Included
Hypothesis 3							5	797847	148735	0	sep.Mod + same.between	Included
Hypothesis 3							3	822669	173557	0	same.Mod + same.between	Included
Hypothesis 4	0.960806	-12.4148	0.001	0.96174	0.001	7.6914	11	676783	27671	0	sep.Mod + sep.between	Included
Hypothesis 4							8	714027	64915.4	0	same.Mod + sep.between	Included
Hypothesis 4							6	769012	119900	0	sep.Mod + same.between	Included
Hypothesis 4							3	806256	157144	0	same.Mod + same.between	Included
Hypothesis 5	0.953065	-12.5883	0.001	0.956056	0.001	8.70857	16	669096	19984	0	sep.Mod + sep.between	Included
Hypothesis 5							12	706560	57448.1	0	same.Mod + sep.between	Included
Hypothesis 5							7	779428	130316	0	sep.Mod + same.between	Included
Hypothesis 5							3	816892	167780	0	same.Mod + same.between	Included
Hypothesis 6	0.934658	-12.5409	0.001	0.936165	0.001	8.51463	22	649112	0	1	sep.Mod + sep.between	Included
Hypothesis 6							17	674947	25834.8	0	same.Mod + sep.between	Included
Hypothesis 6							8	780406	131294	0	sep.Mod + same.between	Included
Hypothesis 6							3	806240	157129	0	same.Mod + same.between	Included
Hypothesis 1	0.886408	-5.34115	0.001	0.900082	0.001	5.27556	4	885704	182966	0	sep.Mod + same.between	Excluded
Hypothesis 1							3	885953	183215	0	same.Mod + same.between	Excluded
Hypothesis 1							4	885704	182966	0	sep.Mod + same.between	Excluded
Hypothesis 1							3	885953	183215	0	same.Mod + same.between	Excluded
Hypothesis 2	0.901344	-3.93391	0.002	0.923475	0.001	4.30389	4	833282	130544	0	sep.Mod + same.between	Excluded
Hypothesis 2							3	836947	134209	0	same.Mod + same.between	Excluded
Hypothesis 2							4	833282	130544	0	sep.Mod + same.between	Excluded
Hypothesis 2							3	836947	134209	0	same.Mod + same.between	Excluded
Hypothesis 3	0.878157	-5.76889	0.001	0.916781	0.001	8.51905	7	809424	106686	0	sep.Mod + sep.between	Excluded
Hypothesis 3							5	835390	132652	0	same.Mod + sep.between	Excluded
Hypothesis 3							5	853081	150343	0	sep.Mod + same.between	Excluded
Hypothesis 3							3	879047	176309	0	same.Mod + same.between	Excluded
Hypothesis 4	0.816405	-8.54005	0.001	0.885331	0.001	9.50916	11	732787	30048.7	0	sep.Mod + sep.between	Excluded
Hypothesis 4							8	770296	67558.5	0	same.Mod + sep.between	Excluded
Hypothesis 4							6	824292	121554	0	sep.Mod + same.between	Excluded
Hypothesis 4							3	861802	159064	0	same.Mod + same.between	Excluded
Hypothesis 5	0.795583	-8.87177	0.001	0.887251	0.001	7.09557	16	724796	22057.9	0	sep.Mod + sep.between	Excluded
Hypothesis 5							12	762937	60198.8	0	same.Mod + sep.between	Excluded
Hypothesis 5							7	833905	131167	0	sep.Mod + same.between	Excluded
Hypothesis 5							3	872046	169308	0	same.Mod + same.between	Excluded
Hypothesis 6	0.775514	-8.73636	0.001	0.846746	0.001	7.04126	22	702738	0	1	sep.Mod + sep.between	Excluded
Hypothesis 6							17	728652	25914.6	0	same.Mod + sep.between	Excluded
Hypothesis 6							8	835086	132348	0	sep.Mod + same.between	Excluded
Hypothesis 6							3	861001	158263	0	same.Mod + same.between	Excluded

## Sheet: Individual stages
Hypothesis	CR	Z of CR	P-value of Z of CR	pls	P-value of Z of pls	Z of pls	K	AICc	delta_AICc	Post_probability	Model name EMMLi	Stage	Allometry
Hypothesis 1	0.952266	-1.72412	0.049	0.965885	0.001	3.78634	3	186625	36704.5	0	sep.within + sep.between	47	Included
Hypothesis 1							4	186627	36706.5	0	same.within + sep.between	47	Included
Hypothesis 1							3	186625	36704.5	0	sep.within + same.between	47	Included
Hypothesis 1							4	186627	36706.5	0	same.within + same.between	47	Included
Hypothesis 2	0.873625	-3.12398	0.005	0.898365	0.008	2.59047	4	176755	26834.5	0	sep.within + sep.between	47	Included
Hypothesis 2							3	177481	27560.3	0	same.within + sep.between	47	Included
Hypothesis 2							4	176755	26834.5	0	sep.within + same.between	47	Included
Hypothesis 2							3	177481	27560.3	0	same.within + same.between	47	Included
Hypothesis 3	0.829938	-4.58626	0.001	0.840368	0.002	3.00925	7	173014	23093.5	0	sep.within + sep.between	47	Included
Hypothesis 3							5	177250	27329.1	0	same.within + sep.between	47	Included
Hypothesis 3							5	181111	31190.2	0	sep.within + same.between	47	Included
Hypothesis 3							3	185347	35425.8	0	same.within + same.between	47	Included
Hypothesis 4	0.796319	-5.82273	0.001	0.848243	0.001	4.19819	11	156757	6836.35	0	sep.within + sep.between	47	Included
Hypothesis 4							8	163933	14011.8	0	same.within + sep.between	47	Included
Hypothesis 4							6	174697	24775.8	0	sep.within + same.between	47	Included
Hypothesis 4							3	181872	31951.2	0	same.within + same.between	47	Included
Hypothesis 5	0.75257	-6.65246	0.001	0.814353	0.001	4.64904	16	154491	4570.05	0	sep.within + sep.between	47	Included
Hypothesis 5							12	161906	11985.2	0	same.within + sep.between	47	Included
Hypothesis 5							7	176592	26671.7	0	sep.within + same.between	47	Included
Hypothesis 5							3	184008	34086.9	0	same.within + same.between	47	Included
Hypothesis 6	0.712825	-7.33558	0.001	0.781355	0.001	4.18621	22	149921	0	1	sep.within + sep.between	47	Included
Hypothesis 6							17	154903	4982.24	0	same.within + sep.between	47	Included
Hypothesis 6							8	176851	26930.1	0	sep.within + same.between	47	Included
Hypothesis 6							3	181833	31912.3	0	same.within + same.between	47	Included
Hypothesis 1	0.941388	-1.87796	0.024	0.956897	0.001	3.80215	4	181242	40463.6	0	sep.within + sep.between	47	Excluded
Hypothesis 1							3	181315	40535.9	0	same.within + sep.between	47	Excluded
Hypothesis 1							4	181242	40463.6	0	sep.within + same.between	47	Excluded
Hypothesis 1							3	181315	40535.9	0	same.within + same.between	47	Excluded
Hypothesis 2	0.882211	-2.84032	0.007	0.877306	0.011	2.34541	4	170171	29392.7	0	sep.within + sep.between	47	Excluded
Hypothesis 2							3	170889	30110.1	0	same.within + sep.between	47	Excluded
Hypothesis 2							4	170171	29392.7	0	sep.within + same.between	47	Excluded
Hypothesis 2							3	170889	30110.1	0	same.within + same.between	47	Excluded
Hypothesis 3	0.839486	-4.39713	0.001	0.868632	0.001	3.20897	7	165139	24359.8	0	sep.within + sep.between	47	Excluded
Hypothesis 3							5	170569	29790.1	0	same.within + sep.between	47	Excluded
Hypothesis 3							5	174511	33732.4	0	sep.within + same.between	47	Excluded
Hypothesis 3							3	179942	39162.8	0	same.within + same.between	47	Excluded
Hypothesis 4	0.801941	-5.7798	0.001	0.87262	0.001	4.53453	11	147770	6990.98	0	sep.within + sep.between	47	Excluded
Hypothesis 4							8	155937	15158.3	0	same.within + sep.between	47	Excluded
Hypothesis 4							6	167899	27120	0	sep.within + same.between	47	Excluded
Hypothesis 4							3	176066	35287.3	0	same.within + same.between	47	Excluded
Hypothesis 5	0.758152	-6.73122	0.001	0.845524	0.001	5.21182	16	145813	5034.51	0	sep.within + sep.between	47	Excluded
Hypothesis 5							12	154136	13357	0	same.within + sep.between	47	Excluded
Hypothesis 5							7	170039	29260.4	0	sep.within + same.between	47	Excluded
Hypothesis 5							3	178362	37582.9	0	same.within + same.between	47	Excluded
Hypothesis 6	0.712496	-7.46596	0.001	0.798335	0.001	4.83883	22	140779	0	1	sep.within + sep.between	47	Excluded
Hypothesis 6							17	146367	5588.36	0	same.within + sep.between	47	Excluded
Hypothesis 6							8	170306	29527.7	0	sep.within + same.between	47	Excluded
Hypothesis 6							3	175895	35116.1	0	same.within + same.between	47	Excluded
Hypothesis 1	0.931735	-1.95524	0.021	0.942663	0.001	2.89297	4	175815	40623	0	sep.within + sep.between	50	Included
Hypothesis 1							3	175982	40790.1	0	same.within + sep.between	50	Included
Hypothesis 1							4	175815	40623	0	sep.within + same.between	50	Included
Hypothesis 1							3	175982	40790.1	0	same.within + same.between	50	Included
Hypothesis 2	0.800043	-3.43916	0.001	0.830734	0.09	1.37615	4	165721	30529.4	0	sep.within + sep.between	50	Included
Hypothesis 2							3	166286	31094.6	0	same.within + sep.between	50	Included
Hypothesis 2							4	165721	30529.4	0	sep.within + same.between	50	Included
Hypothesis 2							3	166286	31094.6	0	same.within + same.between	50	Included
Hypothesis 3	0.753726	-4.94173	0.001	0.81559	0.005	2.64734	7	159928	24736.2	0	sep.within + sep.between	50	Included
Hypothesis 3							5	165919	30727.2	0	same.within + sep.between	50	Included
Hypothesis 3							5	168690	33497.7	0	sep.within + same.between	50	Included
Hypothesis 3							3	174681	39488.6	0	same.within + same.between	50	Included
Hypothesis 4	0.720149	-6.01788	0.001	0.766677	0.008	2.45124	11	142282	7090.09	0	sep.within + sep.between	50	Included
Hypothesis 4							8	150459	15267	0	same.within + sep.between	50	Included
Hypothesis 4							6	162479	27286.8	0	sep.within + same.between	50	Included
Hypothesis 4							3	170656	35463.7	0	same.within + same.between	50	Included
Hypothesis 5	0.698161	-6.2687	0.001	0.774989	0.001	3.44519	16	140382	5189.75	0	sep.within + sep.between	50	Included
Hypothesis 5							12	148791	13598.9	0	same.within + sep.between	50	Included
Hypothesis 5							7	164385	29193.1	0	sep.within + same.between	50	Included
Hypothesis 5							3	172794	37602.2	0	same.within + same.between	50	Included
Hypothesis 6	0.685939	-7.35454	0.001	0.769639	0.001	4.27313	22	135192	0	1	sep.within + sep.between	50	Included
Hypothesis 6							17	140816	5624.1	0	same.within + sep.between	50	Included
Hypothesis 6							8	164688	29496.4	0	sep.within + same.between	50	Included
Hypothesis 6							3	170312	35120.5	0	same.within + same.between	50	Included
Hypothesis 1	0.888633	-3.53667	0.001	0.907337	0.001	2.72989	4	173656	41521.3	0	sep.within + sep.between	50	Excluded
Hypothesis 1							3	173817	41682.7	0	same.within + sep.between	50	Excluded
Hypothesis 1							4	173656	41521.3	0	sep.within + same.between	50	Excluded
Hypothesis 1							3	173817	41682.7	0	same.within + same.between	50	Excluded
Hypothesis 2	0.805648	-4.02508	0.001	0.844122	0.02	2.08504	4	162970	30835.9	0	sep.within + sep.between	50	Excluded
Hypothesis 2							3	163582	31448.2	0	same.within + sep.between	50	Excluded
Hypothesis 2							4	162970	30835.9	0	sep.within + same.between	50	Excluded
Hypothesis 2							3	163582	31448.2	0	same.within + same.between	50	Excluded
Hypothesis 3	0.774163	-5.65332	0.001	0.814071	0.001	3.12633	7	156853	24718.6	0	sep.within + sep.between	50	Excluded
Hypothesis 3							5	163217	31082.3	0	same.within + sep.between	50	Excluded
Hypothesis 3							5	166072	33937.7	0	sep.within + same.between	50	Excluded
Hypothesis 3							3	172436	40301.3	0	same.within + same.between	50	Excluded
Hypothesis 4	0.754038	-6.72982	0.001	0.813194	0.001	3.72305	11	139166	7032.17	0	sep.within + sep.between	50	Excluded
Hypothesis 4							8	147698	15563.9	0	same.within + sep.between	50	Excluded
Hypothesis 4							6	159833	27698.9	0	sep.within + same.between	50	Excluded
Hypothesis 4							3	168365	36230.6	0	same.within + same.between	50	Excluded
Hypothesis 5	0.731376	-6.94781	0.001	0.805852	0.001	4.24761	16	137350	5215.47	0	sep.within + sep.between	50	Excluded
Hypothesis 5							12	146077	13942.9	0	same.within + sep.between	50	Excluded
Hypothesis 5							7	161811	29677	0	sep.within + same.between	50	Excluded
Hypothesis 5							3	170539	38404.5	0	same.within + same.between	50	Excluded
Hypothesis 6	0.72823	-6.91402	0.001	0.809594	0.001	4.48626	22	132134	0	1	sep.within + sep.between	50	Excluded
Hypothesis 6							17	138016	5882.1	0	same.within + sep.between	50	Excluded
Hypothesis 6							8	162122	29987.6	0	sep.within + same.between	50	Excluded
Hypothesis 6							3	168004	35869.7	0	same.within + same.between	50	Excluded
Hypothesis 1	0.906162	-3.84095	0.001	0.93876	0.001	3.27438	4	158700	38811.3	0	sep.within + sep.between	52	Included
Hypothesis 1							3	158888	38999.2	0	same.within + sep.between	52	Included
Hypothesis 1							4	158700	38811.3	0	sep.within + same.between	52	Included
Hypothesis 1							3	158888	38999.2	0	same.within + same.between	52	Included
Hypothesis 2	0.798038	-4.90938	0.001	0.882619	0.011	2.21528	4	148741	28851.6	0	sep.within + sep.between	52	Included
Hypothesis 2							3	149285	29395.9	0	same.within + sep.between	52	Included
Hypothesis 2							4	148741	28851.6	0	sep.within + same.between	52	Included
Hypothesis 2							3	149285	29395.9	0	same.within + same.between	52	Included
Hypothesis 3	0.77215	-6.52373	0.001	0.839511	0.002	2.92564	7	142949	23060.2	0	sep.within + sep.between	52	Included
Hypothesis 3							5	148959	29069.9	0	same.within + sep.between	52	Included
Hypothesis 3							5	151577	31687.5	0	sep.within + same.between	52	Included
Hypothesis 3							3	157586	37697.3	0	same.within + same.between	52	Included
Hypothesis 4	0.718591	-8.18466	0.001	0.794219	0.001	3.61982	11	126301	6412.03	0	sep.within + sep.between	52	Included
Hypothesis 4							8	134492	14603.3	0	same.within + sep.between	52	Included
Hypothesis 4							6	145608	25718.3	0	sep.within + same.between	52	Included
Hypothesis 4							3	153799	33909.6	0	same.within + same.between	52	Included
Hypothesis 5	0.72779	-7.82811	0.001	0.792593	0.001	4.02607	16	124618	4728.97	0	sep.within + sep.between	52	Included
Hypothesis 5							12	132954	13064.5	0	same.within + sep.between	52	Included
Hypothesis 5							7	147518	27628.4	0	sep.within + same.between	52	Included
Hypothesis 5							3	155853	35963.9	0	same.within + same.between	52	Included
Hypothesis 6	0.70642	-7.86898	0.001	0.772886	0.001	4.21857	22	119889	0	1	sep.within + sep.between	52	Included
Hypothesis 6							17	125481	5592.08	0	same.within + sep.between	52	Included
Hypothesis 6							8	147830	27941.1	0	sep.within + same.between	52	Included
Hypothesis 6							3	153422	33533.2	0	same.within + same.between	52	Included
Hypothesis 1	0.885496	-5.08736	0.001	0.903798	0.002	2.66088	4	156247	37156	0	sep.within + sep.between	52	Excluded
Hypothesis 1							3	156332	37241.7	0	same.within + sep.between	52	Excluded
Hypothesis 1							4	156247	37156	0	sep.within + same.between	52	Excluded
Hypothesis 1							3	156332	37241.7	0	same.within + same.between	52	Excluded
Hypothesis 2	0.806761	-5.3499	0.001	0.852653	0.025	2.00494	4	146676	27585.5	0	sep.within + sep.between	52	Excluded
Hypothesis 2							3	147286	28195	0	same.within + sep.between	52	Excluded
Hypothesis 2							4	146676	27585.5	0	sep.within + same.between	52	Excluded
Hypothesis 2							3	147286	28195	0	same.within + same.between	52	Excluded
Hypothesis 3	0.798733	-6.88075	0.001	0.852228	0.001	3.6257	7	141567	22476	0	sep.within + sep.between	52	Excluded
Hypothesis 3							5	146955	27864	0	same.within + sep.between	52	Excluded
Hypothesis 3							5	149683	30592.9	0	sep.within + same.between	52	Excluded
Hypothesis 3							3	155071	35980.9	0	same.within + same.between	52	Excluded
Hypothesis 4	0.753258	-8.66509	0.001	0.8111	0.001	4.12125	11	125361	6270.63	0	sep.within + sep.between	52	Excluded
Hypothesis 4							8	133062	13971.3	0	same.within + sep.between	52	Excluded
Hypothesis 4							6	143705	24614	0	sep.within + same.between	52	Excluded
Hypothesis 4							3	151405	32314.7	0	same.within + same.between	52	Excluded
Hypothesis 5	0.761969	-8.31489	0.001	0.810577	0.001	4.47292	16	123685	4594.47	0	sep.within + sep.between	52	Excluded
Hypothesis 5							12	131568	12477	0	same.within + sep.between	52	Excluded
Hypothesis 5							7	145617	26526.6	0	sep.within + same.between	52	Excluded
Hypothesis 5							3	153500	34409.1	0	same.within + same.between	52	Excluded
Hypothesis 6	0.732539	-8.38875	0.001	0.792185	0.001	4.39816	22	119091	0	1	sep.within + sep.between	52	Excluded
Hypothesis 6							17	124337	5246.33	0	same.within + sep.between	52	Excluded
Hypothesis 6							8	145960	26869.5	0	sep.within + same.between	52	Excluded
Hypothesis 6							3	151206	32115.8	0	same.within + same.between	52	Excluded
Hypothesis 1	0.991789	-0.740218	0.37	0.956475	0.001	3.85308	4	184268	44039.7	0	sep.within + sep.between	54	Included
Hypothesis 1							3	184446	44217.8	0	same.within + sep.between	54	Included
Hypothesis 1							4	184268	44039.7	0	sep.within + same.between	54	Included
Hypothesis 1							3	184446	44217.8	0	same.within + same.between	54	Included
Hypothesis 2	0.744598	-14.3991	0.001	0.874114	0.002	2.86859	4	172181	31952.8	0	sep.within + sep.between	54	Included
Hypothesis 2							3	172861	32632.4	0	same.within + sep.between	54	Included
Hypothesis 2							4	172181	31952.8	0	sep.within + same.between	54	Included
Hypothesis 2							3	172861	32632.4	0	same.within + same.between	54	Included
Hypothesis 3	0.765	-7.86243	0.001	0.861423	0.001	3.69772	7	165259	25030.6	0	sep.within + sep.between	54	Included
Hypothesis 3							5	172479	32250.4	0	same.within + sep.between	54	Included
Hypothesis 3							5	175663	35434.6	0	sep.within + same.between	54	Included
Hypothesis 3							3	182883	42654.4	0	same.within + same.between	54	Included
Hypothesis 4	0.720585	-7.10937	0.001	0.796881	0.001	3.76957	11	147473	7244.4	0	sep.within + sep.between	54	Included
Hypothesis 4							8	156922	16693.7	0	same.within + sep.between	54	Included
Hypothesis 4							6	169262	29033.2	0	sep.within + same.between	54	Included
Hypothesis 4							3	178711	38482.5	0	same.within + same.between	54	Included
Hypothesis 5	0.724941	-7.31026	0.001	0.817812	0.001	4.37757	16	145696	5467.73	0	sep.within + sep.between	54	Included
Hypothesis 5							12	155321	15092.8	0	same.within + sep.between	54	Included
Hypothesis 5							7	171400	31171.9	0	sep.within + same.between	54	Included
Hypothesis 5							3	181025	40796.9	0	same.within + same.between	54	Included
Hypothesis 6	0.70967	-7.81149	0.001	0.800409	0.001	4.26657	22	140228	0	1	sep.within + sep.between	54	Included
Hypothesis 6							17	146799	6570.22	0	same.within + sep.between	54	Included
Hypothesis 6							8	171702	31473.6	0	sep.within + same.between	54	Included
Hypothesis 6							3	178272	38043.9	0	same.within + same.between	54	Included
Hypothesis 1	0.937225	-2.55536	0.003	0.943824	0.001	3.51618	4	179548	41095.4	0	sep.within + sep.between	54	Excluded
Hypothesis 1							3	179600	41147.3	0	same.within + sep.between	54	Excluded
Hypothesis 1							4	179548	41095.4	0	sep.within + same.between	54	Excluded
Hypothesis 1							3	179600	41147.3	0	same.within + same.between	54	Excluded
Hypothesis 2	0.844598	-4.34482	0.001	0.93892	0.001	3.63935	4	167831	29378.5	0	sep.within + sep.between	54	Excluded
Hypothesis 2							3	168678	30225.4	0	same.within + sep.between	54	Excluded
Hypothesis 2							4	167831	29378.5	0	sep.within + same.between	54	Excluded
Hypothesis 2							3	168678	30225.4	0	same.within + same.between	54	Excluded
Hypothesis 3	0.840339	-5.42147	0.001	0.930223	0.001	4.16949	7	162488	24035.1	0	sep.within + sep.between	54	Excluded
Hypothesis 3							5	168274	29821.4	0	same.within + sep.between	54	Excluded
Hypothesis 3							5	172258	33805.4	0	sep.within + same.between	54	Excluded
Hypothesis 3							3	178045	39591.8	0	same.within + same.between	54	Excluded
Hypothesis 4	0.780877	-7.50698	0.001	0.879256	0.001	3.86175	11	145371	6918.06	0	sep.within + sep.between	54	Excluded
Hypothesis 4							8	153704	15251	0	same.within + sep.between	54	Excluded
Hypothesis 4							6	165787	27333.9	0	sep.within + same.between	54	Excluded
Hypothesis 4							3	174120	35666.8	0	same.within + same.between	54	Excluded
Hypothesis 5	0.768778	-7.80169	0.001	0.883381	0.001	4.06651	16	143484	5031.65	0	sep.within + sep.between	54	Excluded
Hypothesis 5							12	152022	13569	0	same.within + sep.between	54	Excluded
Hypothesis 5							7	167910	29457.1	0	sep.within + same.between	54	Excluded
Hypothesis 5							3	176447	37994.5	0	same.within + same.between	54	Excluded
Hypothesis 6	0.756671	-7.93384	0.001	0.854956	0.001	4.2681	22	138453	0	1	sep.within + sep.between	54	Excluded
Hypothesis 6							17	144220	5767.27	0	same.within + sep.between	54	Excluded
Hypothesis 6							8	168187	29734.1	0	sep.within + same.between	54	Excluded
Hypothesis 6							3	173954	35501.4	0	same.within + same.between	54	Excluded
